# Supplementary material for: Intraoperative Photodiagnosis for Malignant Glioma Using Photosensitizer Talaporfin Sodium
Source: Front Surg. 2019 Mar 21;6:12. doi: 10.3389/fsurg.2019.00012 (PMC6438081; doi:10.3389/fsurg.2019.00012)
Supplement: Supplementary Table 1 — Clinical profile, intensity of emitted fluorescence and tissue concentration of TPS of all cases. [file Data_Sheet_1.xlsx]

## Sheet: Sheet1
								Emitted fluorescnce and concentration of TPS
		Case number	Age/Gender	Pathological Diagnosis	Histological grade	Extent of resection	Additional PDT	Strong	Weak	None
	Newly diagnosed	1	18/ M	Pilocytic astrocytoma	I	1		3.1628	1.6144
		2	44/ M	Subependymoma	I	1			0.4528/ 0.3236	0.1233
		3	30/ M	Diffuse astrocytoma	II	1			0.6914/ 0.5743/ 0.4012
		4	61/ M	Anaplastic astrocytoma	III	0.95			0.9746	0.1857
		5	66/ M	Anaplastic astrocytoma	III	1			0.7527/ 0.5343/ 0.3445/ 0.2695	0.2541/ 0.2/ 0.141
		6	60/ M	Anaplastic astrocytoma	III	0.99	( + )	0.8339	0.7431/ 0.3848	0.2
		7	35/ F	Anaplastic astrocytoma	III	1			0.7431/ 0.424
		8	24/ F	Anaplastic oligodendroglioma	III	0.89		0.849	0.5967/ 0.4011
		9	42/ M	Anaplastic oligodendroglioma	III	1		2.6879/ 1.9192	1.265
		10	56/ M	Glioblastoma	IV	1		2.9538	1.5765
		11	56/ F	Glioblastoma	IV	1		1.242	0.4934/ 0.4746
		12	23/ M	Glioblastoma	IV	1		0.3461/ 0.3429
		13	34/ M	Glioblastoma	IV	1		1.7296	0.766
		14	25/ M	Glioblastoma	IV	1		1.6936	0.4246
		15	59/ F	Glioblastoma	IV	0.92	( + )	0.6305	0.266
		16	47/ F	Glioblastoma	IV	1		0.4528	0.3236	0.1233
		17	57/ M	Glioblastoma	IV	1	( + )	2.4844/ 1.9782	1.4478
		18	41/ F	Glioblastoma	IV	1		2.1861	0.9349	0.4044
		19	79/ M	Gliobastoma	IV	1		1.5061	0.9588
		20	78/ F	Glioblastoma	IV	1		3.2886	0.9631	0.3573
		21	65/ M	Glioblastoma	IV	0.95	( + )	2.1646	0.2411	0
		22	49/ M	Glioblastoma	IV	1	( + )	0.9052	0.3689	0.1576
		23	82/ M	Glioblastoma	IV	0.94	( + )		0.4216	0.1162
		24	72/ M	Glioblastoma	IV	1		1.3707	1.0126/ 0.7957
		25	62/ F	Metastatic brain tumor	IV	1			0.4512	0
		26	51/ M	Metastatic brain tumor	IV	1		0.8514	0.5889
		27	65/ F	Primary CNS lymphoma	IV	1		4.3738/ 3.9575	0.6473
		28	59/ M	Meningioma	I	1		2.1773/ 1.1374	1.4089/ 0.2675	0.2791
	Recurrent	29	32/ F	Diffuse astrocytoma	II	0.63			0.6669	0.4595
		30	53/ M	Diffuse astrocytoma	II	0.82			1.2463
		31	54/ M	Diffuse astrocytoma	II	0.88			0.9337/ 0.6641
		32	52/ M	Anaplastic astorocytoma	III	0.94	( + )	0.5573	0.5113
		33	60/ F	Anaplastic oligodendroglioma	III	0.95		1.6109/ 1.1673	1.0412
		34	70/ F	Glioblastoma	IV	0.84		2.1773	1.4099	0.2791
		35	63/ F	Glioblastoma	IV	0.94				0
		36	46/ F	Glioblastoma	IV	0.75	( + )		0.3967
		37	28/ M	Glioblastoma	IV	1	( + )	1.2372		0.1636
		38	61/ F	Glioblastoma	IV	0.82	( + )		0.2241	0.1636
		39	68/ F	Glioblastoma	IV	0.8		0.587	0.2177	0.0576
		40	54/ M	Glioblastoma	IV	1			0.747
		41	41/ F	Glioblastoma	IV	0.72	( + )	1.8901	0.747/ 0.5039
		42	61/ F	Glioblastoma	IV	1	( + )	0.7341	0.4311
		43	49/ F	Glioblastoma	IV	0.9	( + )	1.2308	0.6483
		44	58/ M	Glioblastoma	IV	1	( + )	1.958/ 1.5082	0.7447
		45	60/ M	Glioblastoma	IV	1	( + )	1.2272/ 1.0394	0.7447
		46	63/ M	Glioblastoma	IV	1	( + )		0/6253/ 0.3856	0.3318
		47	52/ M	Atypical meningioma	III	0.95	( + )	1.7796/ 0.4259	1.149/ 0.6253/ 0.3856	0.424
